# Supplementary material for: Buffer optimization of siRNA-lipid nanoparticles mitigates lipid oxidation and RNA-lipid adduct formation
Source: Nat Commun. 2025 Sep 25;16:8380. doi: 10.1038/s41467-025-63651-4 (PMC12462517; doi:10.1038/s41467-025-63651-4)
Supplement: Supplementary file 3 — Supplementary Data 1 [file 41467_2025_63651_MOESM3_ESM.txt]

125
DlinMC3DMA
 O                 -1.21793100   -5.02893800   -2.23620700
 C                 -0.58127200   -5.17327500   -1.21832600
 O                  0.13991700   -4.19402700   -0.64427100
 C                  0.09888500   -2.88654800   -1.26037200
 C                 -1.17536100   -2.17902400   -0.80958200
 C                 -1.37377900   -0.80086200   -1.44095100
 C                 -2.74493200   -0.20724600   -1.12000500
 C                 -2.95417000    1.17934600   -1.72502800
 C                 -4.32830400    1.77057100   -1.41476300
 C                 -4.52223300    3.16550800   -2.01048100
 C                 -5.93970700    3.71928600   -1.85292200
 C                 -6.38103900    3.88867900   -0.39129400
 C                 -7.70696000    4.59180200   -0.28659700
 C                 -8.89899800    4.02351200   -0.08043000
 C                 -9.17395100    2.55483100    0.13280000
 C                 -9.58742100    2.29373700    1.55992100
 C                -10.76936200    1.83585100    1.98453000
 C                -11.95803800    1.47466300    1.13578800
 C                -12.99093700    2.60871400    1.07602200
 C                -14.24201500    2.23427700    0.28485300
 C                -15.26844400    3.36362600    0.21204600
 C                -16.51461100    2.97621500   -0.58148500
 C                  1.38414500   -2.18475900   -0.85019600
 C                  2.64716500   -2.91463400   -1.30369000
 C                  3.92658600   -2.17376100   -0.91969400
 C                  5.19470500   -2.89635300   -1.36980500
 C                  6.47712700   -2.15759200   -0.99082500
 C                  7.74082000   -2.90121100   -1.42486700
 C                  9.03359900   -2.11157200   -1.21042100
 C                  9.30637100   -1.75458600    0.25863900
 C                 10.66074300   -1.12407500    0.43803300
 C                 10.92493200    0.18182700    0.54397300
 C                  9.91980200    1.30775200    0.54672700
 C                  9.83754700    1.94455300    1.91185900
 C                 10.15601900    3.20335000    2.22954300
 C                 10.66628900    4.26607500    1.29358800
 C                 12.19936900    4.34546200    1.28825500
 C                 12.73514000    5.46732000    0.40190100
 C                 14.26103600    5.54153200    0.38155800
 C                 14.78381300    6.66796200   -0.50756200
 C                 -0.48856300   -6.45756500   -0.42542100
 C                 -0.87609100   -6.26216700    1.04517500
 C                 -2.29753000   -5.72330400    1.17755700
 N                 -2.77800400   -5.68733000    2.55210400
 C                 -2.03099300   -4.73978200    3.36332100
 C                 -4.19480600   -5.36344700    2.58207800
 H                  0.07457800   -3.03098700   -2.34747200
 H                 -1.15877900   -2.09487100    0.28590700
 H                 -2.02551700   -2.81880200   -1.07505600
 H                 -1.25979400   -0.87933300   -2.53139800
 H                 -0.59706500   -0.10791300   -1.09349100
 H                 -2.86925000   -0.15141900   -0.02941400
 H                 -3.52744100   -0.88591700   -1.48574500
 H                 -2.82080900    1.12365400   -2.81441300
 H                 -2.17510800    1.86011400   -1.35374500
 H                 -4.46204300    1.80518300   -0.32562800
 H                 -5.10907100    1.09959100   -1.80197400
 H                 -4.27056200    3.13191200   -3.07849600
 H                 -3.80666600    3.85900500   -1.54649200
 H                 -6.65485800    3.05788500   -2.36052300
 H                 -6.00871400    4.69108700   -2.35762400
 H                 -5.61959200    4.47351900    0.14239800
 H                 -6.42390600    2.91290700    0.10222700
 H                 -7.67981700    5.67186800   -0.43094500
 H                 -9.77683200    4.66728000   -0.03261000
 H                 -8.28454200    1.96215200   -0.10858900
 H                 -9.96240000    2.23813100   -0.55762200
 H                 -8.83444500    2.54770300    2.30567600
 H                -10.91623100    1.74497400    3.06070900
 H                -12.43796800    0.57954400    1.55147400
 H                -11.65062900    1.21501400    0.11691300
 H                -12.51833500    3.49334500    0.62796800
 H                -13.27400400    2.89654300    2.09766100
 H                -14.70881100    1.34901500    0.73953100
 H                -13.95397200    1.94015600   -0.73449000
 H                -14.80051300    4.24647700   -0.24202900
 H                -15.55459300    3.65591300    1.23054300
 H                -16.25361000    2.70721200   -1.61038900
 H                -17.23729500    3.79589600   -0.62220900
 H                -17.01204300    2.11205400   -0.12880300
 H                  1.38882600   -2.06609300    0.24229200
 H                  1.37480800   -1.17649400   -1.28137100
 H                  2.61627400   -3.04671600   -2.39441400
 H                  2.66110700   -3.92037600   -0.86707100
 H                  3.95377000   -2.03777400    0.17055200
 H                  3.91042400   -1.16476900   -1.35550000
 H                  5.16527500   -3.03691500   -2.45931100
 H                  5.21359200   -3.90361400   -0.93034200
 H                  6.48818800   -2.00078000    0.09570900
 H                  6.47016400   -1.15721500   -1.44833700
 H                  7.65316800   -3.15682400   -2.48887900
 H                  7.80232300   -3.85533100   -0.88264700
 H                  9.00237700   -1.18291300   -1.79632400
 H                  9.88196900   -2.69002000   -1.59706300
 H                  9.25196800   -2.67105900    0.86153100
 H                  8.52147400   -1.09055700    0.63368000
 H                 11.50520200   -1.81312500    0.44371100
 H                 11.96270800    0.49121200    0.66498900
 H                  8.93215400    0.93636900    0.25102400
 H                 10.21682700    2.04932600   -0.20228100
 H                  9.51507200    1.27543100    2.70919600
 H                 10.08024100    3.49308900    3.27733100
 H                 10.26126600    5.23920700    1.59812500
 H                 10.31279000    4.09147500    0.27127600
 H                 12.60139500    3.38049500    0.95053000
 H                 12.55950100    4.48430900    2.31663100
 H                 12.32998000    6.42904100    0.74724100
 H                 12.36543200    5.32899200   -0.62413800
 H                 14.66339000    4.58067000    0.03598400
 H                 14.62829800    5.67874900    1.40668500
 H                 14.45010200    6.53494200   -1.54200400
 H                 15.87671100    6.70510100   -0.50994700
 H                 14.41552400    7.63983800   -0.16264500
 H                  0.54300400   -6.81965600   -0.49255900
 H                 -1.13941300   -7.18389900   -0.91782500
 H                 -0.15790000   -5.57772200    1.50536700
 H                 -0.81107500   -7.22030500    1.57120500
 H                 -2.97328000   -6.37124300    0.60562800
 H                 -2.35604100   -4.71414000    0.71554800
 H                 -0.98466500   -5.04077700    3.44453800
 H                 -2.45119900   -4.71707500    4.37221900
 H                 -2.06943500   -3.71392700    2.94703700
 H                 -4.75594700   -6.10215000    2.00349600
 H                 -4.40649900   -4.36049900    2.16410700
 H                 -4.55652200   -5.38826900    3.61355100
