# Supplementary material for: Buffer optimization of siRNA-lipid nanoparticles mitigates lipid oxidation and RNA-lipid adduct formation
Source: Nat Commun. 2025 Sep 25;16:8380. doi: 10.1038/s41467-025-63651-4 (PMC12462517; doi:10.1038/s41467-025-63651-4)
Supplement: Supplementary file 4 — Supplementary Data 2 [file 41467_2025_63651_MOESM4_ESM.txt]

124
DlinMC3DMAH2
 O                  1.05660200    5.51755000   -1.98573900
 C                  0.39861300    5.58872500   -0.97371000
 O                 -0.26582200    4.54783600   -0.44103600
 C                 -0.13303700    3.26605600   -1.09676800
 C                  1.17683500    2.62581300   -0.64704300
 C                  1.46825000    1.28156500   -1.31405600
 C                  2.86586200    0.75932900   -0.98295400
 C                  3.16408100   -0.59737600   -1.61744200
 C                  4.56206700   -1.12033000   -1.29083700
 C                  4.84227400   -2.49104600   -1.90825700
 C                  6.28510600   -2.96972300   -1.73554300
 C                  6.69867900   -3.16727200   -0.26555000
 C                  8.09382400   -3.70559300   -0.13986100
 C                  9.23554100   -2.95439800   -0.18498700
 C                  9.26331500   -1.53974100   -0.30166900
 C                 10.38617900   -0.67047600   -0.39361000
 C                 11.71448300   -0.93918800   -0.57935300
 C                 12.36229300   -2.27966800   -0.75409400
 C                 12.73612900   -2.94032900    0.58487300
 C                 13.29450500   -4.35040200    0.40844100
 C                 13.70266800   -5.00527800    1.72697800
 C                 14.24812800   -6.41923600    1.53747300
 C                 -1.37678400    2.47126500   -0.73063000
 C                 -2.67815000    3.13729000   -1.17399300
 C                 -3.91035300    2.29514200   -0.84867200
 C                 -5.21851800    2.95286700   -1.28339000
 C                 -6.45142600    2.10805700   -0.96662200
 C                 -7.75831800    2.78314600   -1.38438200
 C                 -8.99476800    1.89513900   -1.23055000
 C                 -9.26164800    1.44843400    0.21485400
 C                -10.56873500    0.71389300    0.34126100
 C                -10.73662800   -0.61124900    0.38800800
 C                 -9.64943900   -1.65806100    0.36300600
 C                 -9.51612600   -2.31890900    1.71257800
 C                 -9.74543600   -3.60209100    2.00900900
 C                -10.19030300   -4.68669400    1.06658400
 C                -11.69469200   -4.96916900    1.18207300
 C                -12.15505500   -6.12059200    0.29116200
 C                -13.65368100   -6.39937900    0.39460800
 C                -14.10108400   -7.55259200   -0.50130000
 C                  0.21385900    6.83844400   -0.14266200
 C                  0.59999700    6.62186500    1.32538900
 C                  2.05217500    6.17205900    1.45654100
 N                  2.52138500    6.12332200    2.83456300
 C                  1.83054500    5.10372300    3.60728000
 C                  3.95594800    5.89154800    2.87049100
 H                 -0.10214700    3.44674600   -2.17824800
 H                  1.15034200    2.50828900    0.44517800
 H                  1.98918400    3.32445300   -0.88070200
 H                  1.36915200    1.38571800   -2.40378900
 H                  0.72796000    0.53414500   -1.00181600
 H                  2.97428700    0.68238900    0.10807200
 H                  3.61443000    1.49058700   -1.31703300
 H                  3.05006300   -0.52144600   -2.70774400
 H                  2.41663100   -1.32918400   -1.27972700
 H                  4.67510400   -1.16817900   -0.19991900
 H                  5.31312500   -0.40133600   -1.64980200
 H                  4.60977800   -2.44939500   -2.98032300
 H                  4.15617500   -3.23111600   -1.47254800
 H                  6.97312700   -2.25119000   -2.20048100
 H                  6.42287900   -3.91780500   -2.26915100
 H                  5.99263000   -3.85870800    0.21051900
 H                  6.61270900   -2.21584500    0.27132400
 H                  8.20139100   -4.78409600   -0.05137100
 H                 10.17604800   -3.48961900   -0.10447300
 H                 10.13301600    0.38608300   -0.32362200
 H                 12.38182700   -0.07989300   -0.59215900
 H                 13.27625300   -2.16293100   -1.34867900
 H                 11.70652600   -2.94840200   -1.32418600
 H                 11.85354900   -2.96872700    1.23717800
 H                 13.47374000   -2.31068500    1.09931100
 H                 14.16179200   -4.31886700   -0.26628900
 H                 12.54183500   -4.97859800   -0.09040200
 H                 12.83581300   -5.02974500    2.39965000
 H                 14.45812300   -4.38032900    2.22010900
 H                 13.49852700   -7.06716200    1.07121100
 H                 14.53549400   -6.87116000    2.49087000
 H                 15.13061500   -6.41319000    0.88915200
 H                 -1.38696100    2.31052700    0.35642900
 H                 -1.29938200    1.48290900   -1.19938400
 H                 -2.63905100    3.32236600   -2.25671900
 H                 -2.76626000    4.11812700   -0.69185400
 H                 -3.94301300    2.10242600    0.23284800
 H                 -3.82039200    1.31291400   -1.33380900
 H                 -5.18313500    3.15317300   -2.36332500
 H                 -5.31362200    3.93135900   -0.79197300
 H                 -6.46701000    1.89347200    0.10994000
 H                 -6.36724300    1.13626300   -1.47518600
 H                 -7.67480800    3.09750500   -2.43288300
 H                 -7.89400900    3.70204200   -0.79672700
 H                 -8.88932700    1.00085300   -1.85968100
 H                 -9.87673600    2.43065400   -1.60358500
 H                 -9.28224200    2.33616900    0.86132000
 H                 -8.43605600    0.82508300    0.57190000
 H                -11.46163900    1.33860500    0.36059800
 H                -11.74989000   -1.00156300    0.47827800
 H                 -8.69295900   -1.20577200    0.07778800
 H                 -9.88962300   -2.40036300   -0.40487000
 H                 -9.23385500   -1.64589500    2.52192900
 H                 -9.63891100   -3.90363100    3.05114000
 H                 -9.63863300   -5.60819600    1.29314000
 H                 -9.95143300   -4.43070900    0.02871600
 H                -12.24644300   -4.05523300    0.92361600
 H                -11.94313400   -5.19210400    2.22867100
 H                -11.59803600   -7.03063200    0.55552100
 H                -11.89954700   -5.89691300   -0.75440800
 H                -14.20799600   -5.48959300    0.13084000
 H                -13.90676800   -6.62269600    1.43897500
 H                -13.88172500   -7.33747200   -1.55236300
 H                -15.17534600   -7.73730300   -0.41393500
 H                -13.57863500   -8.47771700   -0.23607100
 H                 -0.83864800    7.13407800   -0.21005700
 H                  0.82012000    7.62113800   -0.60466500
 H                 -0.07639800    5.87831600    1.75628100
 H                  0.46837300    7.55667700    1.88015300
 H                  2.68952400    6.88034800    0.91278400
 H                  2.18034800    5.18416900    0.96373500
 H                  0.76594100    5.33274300    3.68541300
 H                  2.24153700    5.07673300    4.61985900
 H                  1.94061200    4.09626300    3.15996700
 H                  4.47299500    6.68298000    2.32130100
 H                  4.23660100    4.91814100    2.42418900
 H                  4.30569300    5.90730400    3.90626500
 H                  8.29816800   -1.03808300   -0.29398000
