# Supplementary material for: Buffer optimization of siRNA-lipid nanoparticles mitigates lipid oxidation and RNA-lipid adduct formation
Source: Nat Commun. 2025 Sep 25;16:8380. doi: 10.1038/s41467-025-63651-4 (PMC12462517; doi:10.1038/s41467-025-63651-4)
Supplement: Supplementary file 5 — Supplementary Data 3 [file 41467_2025_63651_MOESM5_ESM.txt]

124
symmetry c1
O        2.440939000      4.131097000     -2.616673000
C        1.927371000      4.304146000     -1.535685000
O        1.087086000      3.426562000     -0.959267000
C        0.845804000      2.180080000     -1.651833000
C        2.002938000      1.233187000     -1.349359000
C        1.910911000     -0.115504000     -2.062898000
C        3.170261000     -0.957176000     -1.860741000
C        3.108942000     -2.319998000     -2.547894000
C        4.374080000     -3.144935000     -2.322175000
C        4.350229000     -4.500214000     -3.025080000
C        5.563832000     -5.389204000     -2.681640000
C        5.542997000     -5.858357000     -1.256645000
C        6.190771000     -5.366559000     -0.126386000
C        7.055940000     -4.298037000      0.079354000
C        7.573747000     -3.262426000     -0.879553000
C        7.230839000     -1.875459000     -0.389406000
C        8.064932000     -0.976055000      0.142432000
C        9.539809000     -1.120689000      0.390101000
C        9.869037000     -1.139389000      1.888969000
C       11.368815000     -1.205908000      2.168168000
C       11.702354000     -1.233941000      3.658847000
C       13.205117000     -1.295710000      3.924564000
C       -0.510866000      1.685478000     -1.174976000
C       -1.650275000      2.660226000     -1.466996000
C       -3.010819000      2.128894000     -1.019907000
C       -4.154204000      3.102135000     -1.299846000
C       -5.517752000      2.576330000     -0.854560000
C       -6.650301000      3.570466000     -1.114020000
C       -8.046499000      3.014181000     -0.827766000
C       -8.259310000      2.594282000      0.634598000
C       -9.688950000      2.209851000      0.903652000
C      -10.184909000      0.969683000      0.952031000
C       -9.411952000     -0.316172000      0.786268000
C       -9.310301000     -1.049094000      2.100954000
C       -9.824835000     -2.247484000      2.394331000
C      -10.621779000     -3.136017000      1.477675000
C      -12.134257000     -2.960976000      1.673600000
C      -12.961223000     -3.907051000      0.806207000
C      -14.467614000     -3.727955000      0.987813000
C      -15.283027000     -4.679029000      0.114170000
C        2.145858000      5.511396000     -0.651965000
C        2.672685000      5.119395000      0.734443000
C        3.981679000      4.342014000      0.630614000
N        4.621006000      4.107019000      1.918225000
C        3.824988000      3.236103000      2.768037000
C        5.945971000      3.541482000      1.725134000
H        0.815937000      2.395874000     -2.726826000
H        2.052448000      1.082149000     -0.262003000
H        2.931320000      1.732627000     -1.651699000
H        1.752137000      0.049014000     -3.137975000
H        1.043561000     -0.680856000     -1.699442000
H        3.336892000     -1.103428000     -0.783828000
H        4.040928000     -0.401087000     -2.235002000
H        2.949052000     -2.178270000     -3.626012000
H        2.238854000     -2.878726000     -2.176022000
H        4.520637000     -3.297463000     -1.243503000
H        5.240373000     -2.567752000     -2.676294000
H        4.312089000     -4.349054000     -4.111499000
H        3.431724000     -5.036363000     -2.749978000
H        6.489374000     -4.862424000     -2.928561000
H        5.533570000     -6.273260000     -3.329972000
H        4.883188000     -6.705232000     -1.076624000
H        5.972847000     -5.929375000      0.780754000
H        7.408572000     -4.162567000      1.100230000
H        7.155291000     -3.398108000     -1.876836000
H        8.660744000     -3.372722000     -0.975775000
H        6.174362000     -1.615741000     -0.457130000
H        7.635355000     -0.028394000      0.469540000
H       10.067557000     -0.276687000     -0.074645000
H        9.933398000     -2.030285000     -0.075475000
H        9.366698000     -1.998502000      2.353231000
H        9.448184000     -0.242567000      2.364212000
H       11.864142000     -0.342444000      1.701906000
H       11.790318000     -2.099308000      1.686007000
H       11.209092000     -2.098179000      4.121807000
H       11.278216000     -0.342867000      4.139289000
H       13.643988000     -2.192700000      3.475211000
H       13.424400000     -1.315675000      4.995681000
H       13.713205000     -0.426550000      3.493850000
H       -0.454745000      1.483824000     -0.096193000
H       -0.717642000      0.728420000     -1.668876000
H       -1.678019000      2.871785000     -2.545211000
H       -1.447493000      3.614363000     -0.966234000
H       -2.977974000      1.907668000      0.056133000
H       -3.215394000      1.174043000     -1.524468000
H       -4.185038000      3.327006000     -2.375080000
H       -3.950770000      4.055539000     -0.792221000
H       -5.471131000      2.330837000      0.214455000
H       -5.734771000      1.634479000     -1.379808000
H       -6.604354000      3.893365000     -2.162238000
H       -6.485437000      4.471394000     -0.506342000
H       -8.239465000      2.146282000     -1.472900000
H       -8.799649000      3.766847000     -1.092531000
H       -7.982018000      3.432873000      1.287492000
H       -7.586556000      1.769232000      0.888354000
H      -10.384239000      3.038762000      1.035404000
H      -11.248203000      0.845261000      1.154861000
H       -8.407691000     -0.108610000      0.399898000
H       -9.916089000     -0.938899000      0.040077000
H       -8.786293000     -0.505269000      2.886615000
H       -9.694951000     -2.615629000      3.411832000
H      -10.357594000     -4.183201000      1.671683000
H      -10.371485000     -2.944133000      0.428466000
H      -12.401197000     -1.919756000      1.446976000
H      -12.384125000     -3.118050000      2.731664000
H      -12.689042000     -4.946249000      1.039242000
H      -12.702729000     -3.751577000     -0.250949000
H      -14.737080000     -2.689693000      0.755499000
H      -14.723808000     -3.884060000      2.043555000
H      -15.062004000     -4.520195000     -0.946510000
H      -16.357703000     -4.536597000      0.257733000
H      -15.048220000     -5.722463000      0.349214000
H        1.189929000      6.035997000     -0.551007000
H        2.846371000      6.167244000     -1.174100000
H        1.907492000      4.524045000      1.240745000
H        2.843715000      6.022396000      1.329700000
H        4.682258000      4.914734000      0.010320000
H        3.800899000      3.381079000      0.102613000
H        2.870640000      3.704890000      3.015824000
H        4.360875000      3.054812000      3.703381000
H        3.621824000      2.258509000      2.288388000
H        6.552915000      4.218137000      1.117575000
H        5.912839000      2.556476000      1.220778000
H        6.437245000      3.414669000      2.693718000
