# Supplementary material for: Buffer optimization of siRNA-lipid nanoparticles mitigates lipid oxidation and RNA-lipid adduct formation
Source: Nat Commun. 2025 Sep 25;16:8380. doi: 10.1038/s41467-025-63651-4 (PMC12462517; doi:10.1038/s41467-025-63651-4)
Supplement: Supplementary file 6 — Supplementary Data 4 [file 41467_2025_63651_MOESM6_ESM.txt]

126
DlinMC3DMAOO
 O                 -1.10304000    5.65621200    2.00049400
 C                 -0.58998900    5.55612700    0.91000900
 O                  0.07940100    4.46534500    0.49752600
 C                  0.13187600    3.33424600    1.39686900
 C                 -1.17389800    2.55543600    1.27059300
 C                 -1.27183400    1.35453500    2.21167600
 C                 -2.66418500    0.72473900    2.20419900
 C                 -2.77324800   -0.50030700    3.10959200
 C                 -4.17011500   -1.11885700    3.11709300
 C                 -4.25962500   -2.36922600    3.99298900
 C                 -5.67836000   -2.91824600    4.15696200
 C                 -6.33451800   -3.32344000    2.83232200
 C                 -7.65731600   -4.00188000    3.04557400
 C                 -8.77991700   -3.86319200    2.32326700
 C                 -8.96291100   -3.05172000    1.11170300
 C                 -8.05776600   -2.89849500    0.13828600
 C                 -8.21834400   -2.01386300   -1.06677100
 C                 -9.63764300   -1.66906900   -1.49669200
 C                -10.48508700   -2.86594200   -1.93414400
 C                -11.91024900   -2.45378300   -2.29835700
 C                -12.77120200   -3.62694700   -2.76339800
 C                -14.19551200   -3.20587600   -3.11871600
 C                  1.37265400    2.54404000    1.01148900
 C                  2.66763700    3.34417800    1.13920000
 C                  3.90576600    2.52212900    0.78610900
 C                  5.20656500    3.31133100    0.91992400
 C                  6.44742900    2.49422600    0.56392600
 C                  7.74258700    3.29767900    0.68726700
 C                  9.01264000    2.46801800    0.48849900
 C                  9.12218400    1.82455800   -0.90214400
 C                 10.45503600    1.15696300   -1.10547200
 C                 10.71738500   -0.14958600   -1.00291400
 C                  9.72664600   -1.24712300   -0.69950800
 C                  9.48451400   -2.09733700   -1.92194000
 C                  9.77616800   -3.39294500   -2.07472800
 C                 10.41327400   -4.30658600   -1.06396300
 C                 11.90889300   -4.51648800   -1.33835500
 C                 12.55863200   -5.50540900   -0.37332000
 C                 14.04961900   -5.71120600   -0.63573100
 C                 14.68683900   -6.70271000    0.33563900
 C                 -0.61336500    6.62146500   -0.16309700
 C                 -1.15687200    6.09241800   -1.49568100
 C                 -2.57302400    5.54621500   -1.33934200
 N                 -3.19747800    5.18341900   -2.60430000
 C                 -2.52621200    4.05986600   -3.23811800
 C                 -4.60347900    4.87555900   -2.40176200
 H                  0.23076200    3.72405900    2.41743400
 H                 -1.28516900    2.22824500    0.22756800
 H                 -1.99796800    3.24622200    1.48588700
 H                 -1.02264400    1.67036000    3.23465500
 H                 -0.53552600    0.59089500    1.93089700
 H                 -2.92768000    0.44105100    1.17565500
 H                 -3.40229600    1.47601800    2.51669600
 H                 -2.49404800   -0.22074000    4.13510400
 H                 -2.04427800   -1.25697700    2.78682900
 H                 -4.45475300   -1.36252800    2.08516000
 H                 -4.89674100   -0.37349500    3.47200200
 H                 -3.85203100   -2.13720800    4.98538700
 H                 -3.61459600   -3.15191600    3.56946900
 H                 -6.30855600   -2.16743300    4.65201500
 H                 -5.65162600   -3.78984800    4.82339400
 H                 -5.65253800   -4.00008400    2.29409600
 H                 -6.46953000   -2.44710500    2.18997200
 H                 -7.70923200   -4.65760800    3.91551300
 H                 -9.67114600   -4.38103600    2.67352500
 H                 -9.93625700   -2.57066900    1.01109400
 H                 -7.10007600   -3.41248900    0.19302200
 H                 -7.62781700   -1.09984700   -0.92852400
 H                 -9.57239600   -0.94897200   -2.32071100
 H                -10.12244100   -1.14133800   -0.66617600
 H                -10.51379100   -3.61833000   -1.13742800
 H                -10.00994300   -3.34687600   -2.79731500
 H                -11.88107500   -1.69077500   -3.08903600
 H                -12.38671300   -1.97749200   -1.42915400
 H                -12.79638000   -4.38974400   -1.97473500
 H                -12.29636200   -4.09825000   -3.63313000
 H                -14.69712100   -2.75738300   -2.25474700
 H                -14.79577800   -4.05762500   -3.44994400
 H                -14.19346500   -2.46355400   -3.92367600
 H                  1.25397200    2.17984500   -0.01848000
 H                  1.42859500    1.66049100    1.65862500
 H                  2.76062400    3.71897300    2.16828200
 H                  2.61535600    4.22536100    0.48872000
 H                  3.81170500    2.14858500   -0.24317700
 H                  3.95251800    1.63449200    1.43273100
 H                  5.30044700    3.68444700    1.94931600
 H                  5.16043900    4.19940400    0.27399400
 H                  6.33838900    2.11179600   -0.45933300
 H                  6.50400700    1.61302500    1.21990800
 H                  7.77521500    3.76536200    1.67991200
 H                  7.72745000    4.12079600   -0.04103700
 H                  9.05970500    1.67437500    1.24648100
 H                  9.89189500    3.10315000    0.65403200
 H                  8.98950200    2.60468400   -1.66396600
 H                  8.30812000    1.10799300   -1.04812500
 H                 11.28827200    1.82481700   -1.32400900
 H                 11.73887600   -0.48697000   -1.17600900
 H                  8.77881600   -0.81919400   -0.35430900
 H                 10.11505600   -1.85849800    0.12129600
 H                  9.05531100   -1.56287500   -2.76916300
 H                  9.56900500   -3.84316600   -3.04565200
 H                  9.90826500   -5.28077700   -1.09198000
 H                 10.28500800   -3.92121200   -0.04674400
 H                 12.41929300   -3.54587600   -1.27601000
 H                 12.04297200   -4.86810300   -2.37042400
 H                 12.04169200   -6.47311600   -0.44136800
 H                 12.41753700   -5.15374100    0.65863700
 H                 14.56401000   -4.74411000   -0.56740700
 H                 14.18839200   -6.06204200   -1.66639200
 H                 14.58322600   -6.35696200    1.36949800
 H                 15.75282800   -6.83747300    0.13238900
 H                 14.20468900   -7.68328300    0.26400400
 H                  0.41132300    6.98424400   -0.29790100
 H                 -1.22078700    7.44542300    0.21880000
 H                 -0.48029600    5.31534300   -1.86217500
 H                 -1.16954900    6.90147900   -2.23333000
 H                 -3.19636100    6.31700700   -0.86925500
 H                 -2.56106600    4.67826000   -0.64530200
 H                 -1.49910700    4.32094800   -3.50029600
 H                 -3.05036800    3.79886000   -4.16116200
 H                 -2.50499500    3.16530300   -2.58533200
 H                 -5.11217600    5.73810100   -1.96280700
 H                 -4.75189800    4.00624800   -1.73250500
 H                 -5.07355800    4.65193500   -3.36324400
 O                 -7.60287000   -2.67953300   -2.21795400
 O                 -6.30859500   -2.74024800   -2.10189500
