# Supplementary material for: Buffer optimization of siRNA-lipid nanoparticles mitigates lipid oxidation and RNA-lipid adduct formation
Source: Nat Commun. 2025 Sep 25;16:8380. doi: 10.1038/s41467-025-63651-4 (PMC12462517; doi:10.1038/s41467-025-63651-4)
Supplement: Supplementary file 7 — Supplementary Data 5 [file 41467_2025_63651_MOESM7_ESM.txt]

127
DlinMC3DMAOOH
 O                 -1.07869800    5.70214400    1.98373800
 C                 -0.57333200    5.59158800    0.89071600
 O                  0.09046400    4.49543300    0.48302700
 C                  0.14402400    3.37127900    1.39090300
 C                 -1.16438700    2.59511400    1.27615400
 C                 -1.26380800    1.40375100    2.22907300
 C                 -2.65601200    0.77358100    2.22472000
 C                 -2.76896400   -0.43903800    3.14626400
 C                 -4.16361800   -1.06259400    3.14914500
 C                 -4.26066700   -2.29477600    4.04961600
 C                 -5.67841600   -2.85085800    4.19809700
 C                 -6.30232200   -3.30013000    2.87204800
 C                 -7.62837400   -3.97596600    3.07635100
 C                 -8.73758400   -3.84966300    2.33139300
 C                 -8.89701700   -3.06301400    1.09920200
 C                 -7.98178900   -2.95397600    0.12854800
 C                 -8.09933800   -2.11114000   -1.11538400
 C                 -9.51357700   -1.71305400   -1.53034900
 C                -10.40544300   -2.87994500   -1.95985900
 C                -11.83082000   -2.42845700   -2.27206400
 C                -12.73320200   -3.57064600   -2.73563800
 C                -14.15730600   -3.11012800   -3.03938800
 C                  1.38098300    2.57484200    1.00600300
 C                  2.67879400    3.37203700    1.12287500
 C                  3.91297300    2.54406800    0.76979800
 C                  5.21678800    3.32996000    0.89332600
 C                  6.45358300    2.50649600    0.53782100
 C                  7.75189300    3.30639300    0.65081300
 C                  9.01834200    2.47094700    0.45329300
 C                  9.12065900    1.81753800   -0.93325600
 C                 10.45005300    1.14297600   -1.13621400
 C                 10.70747800   -0.16380500   -1.02453000
 C                  9.71337500   -1.25494800   -0.70925700
 C                  9.46598500   -2.11544400   -1.92341000
 C                  9.75142900   -3.41385300   -2.06366600
 C                 10.38488600   -4.31971500   -1.04348200
 C                 11.88302700   -4.52628700   -1.30650700
 C                 12.52945700   -5.50726700   -0.33120800
 C                 14.02297200   -5.70926200   -0.58193400
 C                 14.65678300   -6.69295500    0.39955300
 C                 -0.60174000    6.64744900   -0.19152000
 C                 -1.16202900    6.10902500   -1.51344300
 C                 -2.57920100    5.57154300   -1.33719300
 N                 -3.21907000    5.20112700   -2.59212600
 C                 -2.56065200    4.06834400   -3.22291100
 C                 -4.62458600    4.90246900   -2.37176100
 H                  0.24851600    3.76861500    2.40798600
 H                 -1.27986900    2.25835400    0.23662400
 H                 -1.98578900    3.29036800    1.48711700
 H                 -1.01678800    1.73008100    3.24926200
 H                 -0.52672000    0.63743200    1.95763000
 H                 -2.91554900    0.47622300    1.19903600
 H                 -3.39563200    1.52866800    2.52396400
 H                 -2.50029800   -0.14386700    4.17022000
 H                 -2.03403100   -1.19745000    2.84123800
 H                 -4.43500700   -1.32780800    2.11899900
 H                 -4.89726600   -0.31297400    3.47946400
 H                 -3.87337700   -2.03837900    5.04417300
 H                 -3.60189200   -3.08160300    3.65545400
 H                 -6.32528000   -2.09130300    4.65691700
 H                 -5.65996500   -3.70235200    4.89040700
 H                 -5.60423300   -3.99039900    2.37267500
 H                 -6.42599700   -2.44571000    2.19879700
 H                 -7.69527400   -4.61315900    3.95904100
 H                 -9.63566900   -4.35880200    2.67791400
 H                 -9.86027600   -2.56606900    0.98105700
 H                 -7.03947400   -3.49021100    0.22513000
 H                 -7.49437300   -1.20194900   -0.98383500
 H                 -9.42791900   -0.99888100   -2.35698900
 H                 -9.97331300   -1.16921600   -0.69608500
 H                -10.42763100   -3.64506900   -1.17450400
 H                 -9.96835700   -3.35705000   -2.84494000
 H                -11.80739300   -1.64884600   -3.04673300
 H                -12.27015900   -1.96034300   -1.37902700
 H                -12.75295600   -4.34973600   -1.96276400
 H                -12.29541000   -4.03386700   -3.62897100
 H                -14.62232300   -2.66840200   -2.15174400
 H                -14.78740900   -3.94053600   -3.36983500
 H                -14.16154500   -2.35090600   -3.82848100
 H                  1.25698900    2.20406400   -0.02099600
 H                  1.43708000    1.69557300    1.65893200
 H                  2.77734000    3.75321400    2.14907600
 H                  2.62617700    4.24912000    0.46690800
 H                  3.81350400    2.16442600   -0.25675800
 H                  3.95970200    1.66032500    1.42176500
 H                  5.31592900    3.70942600    1.91988700
 H                  5.17094300    4.21396800    0.24183700
 H                  6.33926100    2.11769900   -0.48247000
 H                  6.50985800    1.62944100    1.19938300
 H                  7.78973900    3.78087900    1.64002600
 H                  7.73690700    4.12443900   -0.08317700
 H                  9.06528300    1.68236200    1.21655200
 H                  9.90042500    3.10405000    0.61133100
 H                  8.98871700    2.59298100   -1.69995900
 H                  8.30313800    1.10340200   -1.07163900
 H                 11.28526200    1.80572000   -1.36260400
 H                 11.72702500   -0.50665500   -1.19836800
 H                  8.76780400   -0.82043100   -0.36607900
 H                 10.10132100   -1.86031300    0.11625500
 H                  9.03889600   -1.58703600   -2.77548100
 H                  9.54210200   -3.87261600   -3.03008000
 H                  9.88318800   -5.29563500   -1.06895900
 H                 10.24855600   -3.92874000   -0.02941900
 H                 12.38972500   -3.55358100   -1.24645900
 H                 12.02528600   -4.88343800   -2.33556400
 H                 12.01642200   -6.47719400   -0.39723000
 H                 12.37984600   -5.15010500    0.69765900
 H                 14.53346300   -4.73997800   -0.51549900
 H                 14.17027800   -6.06545400   -1.60956800
 H                 14.54454900   -6.34176700    1.43067000
 H                 15.72467700   -6.82496700    0.20468000
 H                 14.17870800   -7.67567500    0.33003800
 H                  0.42337600    7.00346000   -0.34027700
 H                 -1.20104100    7.47796200    0.18898000
 H                 -0.49324800    5.32521600   -1.87998100
 H                 -1.17845900    6.91141300   -2.25828100
 H                 -3.19347400    6.34954000   -0.86706600
 H                 -2.56422400    4.70960400   -0.63577900
 H                 -1.53499800    4.32153400   -3.49834700
 H                 -3.09613600    3.80191600   -4.13786700
 H                 -2.53735000    3.17951100   -2.56239500
 H                 -5.12392700    5.77157500   -1.93504900
 H                 -4.77039900    4.03990800   -1.69346900
 H                 -5.10616200    4.67292300   -3.32609200
 O                 -7.56132500   -2.80223900   -2.24941600
 O                 -6.14811600   -2.88318500   -2.06107300
 H                 -6.00429500   -3.83689900   -2.14001600
