# Supplementary material for: Buffer optimization of siRNA-lipid nanoparticles mitigates lipid oxidation and RNA-lipid adduct formation
Source: Nat Commun. 2025 Sep 25;16:8380. doi: 10.1038/s41467-025-63651-4 (PMC12462517; doi:10.1038/s41467-025-63651-4)
Supplement: Supplementary file 8 — Supplementary Data 6 [file 41467_2025_63651_MOESM8_ESM.txt]

125
DlinMC3DMAONew
 O                 -1.30999700    5.54310100    2.03035400
 C                 -0.78691100    5.46548800    0.94285200
 O                 -0.10370800    4.38764200    0.51877500
 C                 -0.04615200    3.24401100    1.40163200
 C                 -1.34298600    2.45396100    1.25452200
 C                 -1.43489000    1.23824700    2.17702000
 C                 -2.82055800    0.59431800    2.15122500
 C                 -2.92286100   -0.64457400    3.03839600
 C                 -4.31345200   -1.27712900    3.03001600
 C                 -4.39549000   -2.53914600    3.88973000
 C                 -5.80933200   -3.10462400    4.03870000
 C                 -6.45234200   -3.51082800    2.70778800
 C                 -7.77058800   -4.20136700    2.91143900
 C                 -8.89316600   -4.05891000    2.19024300
 C                 -9.08065000   -3.23338100    0.98793600
 C                 -8.18550500   -3.08351500    0.00461400
 C                 -8.35260000   -2.21725100   -1.22574800
 C                 -9.78307000   -1.79002100   -1.58424200
 C                -10.64540400   -2.95688300   -2.06669500
 C                -12.05827100   -2.52026000   -2.44750300
 C                -12.92616100   -3.67215900   -2.95165500
 C                -14.33732900   -3.22468100   -3.32679200
 C                  1.20542800    2.47216500    1.01387800
 C                  2.49089300    3.28433800    1.16051500
 C                  3.74015100    2.48037300    0.80501400
 C                  5.03103200    3.28291400    0.95462800
 C                  6.28316800    2.48442500    0.59590500
 C                  7.56788200    3.30229100    0.73292900
 C                  8.84887400    2.49043100    0.53095100
 C                  8.97112700    1.86125800   -0.86517300
 C                 10.31376100    1.21430500   -1.07108900
 C                 10.59426200   -0.08915400   -0.97786500
 C                  9.61829100   -1.20253400   -0.68437000
 C                  9.38542800   -2.04316200   -1.91518500
 C                  9.70179700   -3.33063900   -2.08652400
 C                 10.36435400   -4.24584700   -1.09409100
 C                 11.85298900   -4.45267100   -1.40605800
 C                 12.52777800   -5.44361500   -0.46046600
 C                 14.01208800   -5.64639100   -0.76041100
 C                 14.67459800   -6.63995600    0.19173900
 C                 -0.81110200    6.54778100   -0.11306200
 C                 -1.33828700    6.03568800   -1.45874200
 C                 -2.75044600    5.47367600   -1.32369200
 N                 -3.36156400    5.12838000   -2.59998100
 C                 -2.67420300    4.02395000   -3.24960600
 C                 -4.76597100    4.80316800   -2.41442300
 H                  0.04138200    3.61960000    2.42854700
 H                 -1.44351100    2.14137000    0.20590400
 H                 -2.17554000    3.13310800    1.47417100
 H                 -1.19587800    1.54140700    3.20620600
 H                 -0.68877500    0.48643600    1.89020100
 H                 -3.07416600    0.32289800    1.11677900
 H                 -3.56851600    1.33340300    2.46923100
 H                 -2.65234700   -0.37658300    4.06926900
 H                 -2.18435500   -1.38938700    2.70968400
 H                 -4.59035700   -1.51089500    1.99359700
 H                 -5.04963500   -0.54370300    3.38982100
 H                 -3.99613800   -2.31459400    4.88719900
 H                 -3.73953600   -3.30989800    3.46099200
 H                 -6.45158500   -2.36379500    4.53326800
 H                 -5.77796400   -3.97945900    4.70067400
 H                 -5.76029600   -4.17939000    2.17225600
 H                 -6.59295500   -2.63377000    2.06745500
 H                 -7.81815500   -4.86879000    3.77270900
 H                 -9.78115200   -4.58730200    2.53353800
 H                -10.05196500   -2.74646300    0.89907900
 H                 -7.23710200   -3.61702800    0.04217700
 H                 -7.76145700   -1.28827400   -1.04951800
 H                 -9.71045300   -1.03981100   -2.37947900
 H                -10.24727900   -1.29654600   -0.72173800
 H                -10.69805400   -3.73085400   -1.29104800
 H                -10.15520300   -3.41752900   -2.93444800
 H                -12.00447600   -1.74184500   -3.22163400
 H                -12.54408300   -2.05532700   -1.57734800
 H                -12.97749800   -4.44936000   -2.17842400
 H                -12.44064800   -4.13361700   -3.82084700
 H                -14.84969500   -2.78538700   -2.46438400
 H                -14.94275400   -4.06142000   -3.68599800
 H                -14.30903800   -2.46728600   -4.11712400
 H                  1.09732300    2.12058000   -0.02165300
 H                  1.26674000    1.58069600    1.64957700
 H                  2.57315000    3.64687800    2.19488100
 H                  2.43326300    4.17318600    0.52103500
 H                  3.65586500    2.11752600   -0.22895200
 H                  3.79363100    1.58604800    1.44181800
 H                  5.11529800    3.64553500    1.98858700
 H                  4.97784900    4.17758400    0.31842100
 H                  6.18315700    2.11120800   -0.43167300
 H                  6.34765900    1.59732700    1.24314600
 H                  7.59076800    3.76019200    1.73039600
 H                  7.54554000    4.13255100    0.01297300
 H                  8.90346000    1.69049400    1.28177500
 H                  9.71947200    3.13503400    0.70536200
 H                  8.82945300    2.64627400   -1.62031600
 H                  8.16763000    1.13461500   -1.01986300
 H                 11.13777600    1.89547600   -1.28331700
 H                 11.62055000   -0.41106000   -1.15198900
 H                  8.66533300   -0.79048100   -0.33407400
 H                 10.01519900   -1.81686900    0.13002600
 H                  8.94010500   -1.50718800   -2.75310900
 H                  9.49600300   -3.77242500   -3.06171000
 H                  9.86043800   -5.22097100   -1.11296600
 H                 10.26068600   -3.86380600   -0.07289500
 H                 12.36354200   -3.48161500   -1.35348500
 H                 11.96194800   -4.80124200   -2.44214000
 H                 12.01065700   -6.41186600   -0.51871600
 H                 12.41188000   -5.09536500    0.57577900
 H                 14.52663900   -4.67874600   -0.70180900
 H                 14.12574600   -5.99378700   -1.79531300
 H                 14.59615000   -6.29756400    1.22892600
 H                 15.73540400   -6.77246700   -0.03831200
 H                 14.19223500   -7.62103100    0.12900300
 H                  0.21132500    6.92194300   -0.23312200
 H                 -1.42927100    7.35990400    0.27681400
 H                 -0.65118800    5.27124600   -1.83218100
 H                 -1.35249800    6.85674800   -2.18298100
 H                 -3.38471300    6.22987200   -0.84465800
 H                 -2.73580500    4.59324400   -0.64551400
 H                 -1.64794500    4.30023600   -3.49924000
 H                 -3.18897700    3.77489700   -4.18119600
 H                 -2.64837900    3.11758400   -2.61329000
 H                 -5.28658400    5.65230200   -1.96354900
 H                 -4.91097300    3.92018700   -1.76246900
 H                 -5.22644100    4.59296600   -3.38353900
 O                 -7.68954700   -2.74811200   -2.31101200
