# Supplementary material for: Buffer optimization of siRNA-lipid nanoparticles mitigates lipid oxidation and RNA-lipid adduct formation
Source: Nat Commun. 2025 Sep 25;16:8380. doi: 10.1038/s41467-025-63651-4 (PMC12462517; doi:10.1038/s41467-025-63651-4)
Supplement: Supplementary file 9 — Supplementary Data 7 [file 41467_2025_63651_MOESM9_ESM.txt]

126
DlinMC3DMAOH
 O                 -1.26006900    5.28195000    2.35767400
 C                 -0.76547000    5.32069200    1.25491500
 O                 -0.08136500    4.29994200    0.70807100
 C                  0.01196700    3.07556100    1.47130500
 C                 -1.27919700    2.28606200    1.27881700
 C                 -1.32932000    0.98055000    2.07292900
 C                 -2.71050600    0.32794600    2.03027600
 C                 -2.77106000   -0.99770000    2.78616200
 C                 -4.15983900   -1.63414700    2.77439000
 C                 -4.20225500   -2.97836000    3.50234500
 C                 -5.60838400   -3.56020200    3.66094800
 C                 -6.31556000   -3.83433200    2.32869400
 C                 -7.62911300   -4.53570600    2.52894900
 C                 -8.78982600   -4.30080700    1.89805100
 C                 -9.03346300   -3.34238600    0.80937500
 C                 -8.20831000   -3.11604700   -0.21925100
 C                 -8.39708100   -2.10892200   -1.32967800
 C                 -9.82134900   -1.59466700   -1.51636100
 C                -10.81087600   -2.64918100   -2.01293200
 C                -12.22631600   -2.09152900   -2.15011200
 C                -13.22754400   -3.11888300   -2.67547600
 C                -14.63993600   -2.55259000   -2.80603400
 C                  1.26227900    2.36291100    0.98008600
 C                  2.54034700    3.17828400    1.16826700
 C                  3.79235500    2.42270900    0.72690200
 C                  5.07493700    3.23220800    0.90734900
 C                  6.33165800    2.47364400    0.48404300
 C                  7.60699200    3.30269200    0.64119500
 C                  8.89577700    2.51502400    0.39753600
 C                  9.00818400    1.93082100   -1.01886400
 C                 10.35275300    1.29820600   -1.25713200
 C                 10.64818400   -0.00173200   -1.16084000
 C                  9.68992400   -1.12048000   -0.83193900
 C                  9.46040700   -1.99707300   -2.03800100
 C                  9.77954000   -3.28880300   -2.16698500
 C                 10.44022100   -4.16573800   -1.13844500
 C                 11.94921100   -4.30610000   -1.38271100
 C                 12.62704100   -5.25316100   -0.39529500
 C                 14.13107900   -5.38878400   -0.62710400
 C                 14.79675200   -6.33738100    0.36773500
 C                 -0.83192800    6.50172200    0.31297800
 C                 -1.40232200    6.11942200   -1.05809200
 C                 -2.80318200    5.52791100   -0.93095000
 N                 -3.46166000    5.31603200   -2.21271100
 C                 -2.78694000    4.30375400   -3.00877600
 C                 -4.85287800    4.94732500   -2.00932400
 H                  0.12113100    3.34911100    2.52796600
 H                 -1.40663600    2.08217400    0.20661700
 H                 -2.11277900    2.92672800    1.59075500
 H                 -1.05582500    1.17838200    3.11903200
 H                 -0.58822700    0.27076900    1.68403000
 H                 -3.00167600    0.16394600    0.98313300
 H                 -3.45075600    1.02169600    2.45145400
 H                 -2.45514900   -0.83715800    3.82637600
 H                 -2.04654200   -1.69950200    2.34926600
 H                 -4.48418800   -1.76077100    1.73301400
 H                 -4.87954800   -0.94583800    3.24062100
 H                 -3.75476800   -2.85584400    4.49712200
 H                 -3.56876800   -3.69909300    2.96605000
 H                 -6.22509400   -2.87388400    4.25627000
 H                 -5.54746700   -4.49619700    4.23079000
 H                 -5.65364400   -4.45169400    1.70114600
 H                 -6.47918000   -2.89916400    1.78314800
 H                 -7.63537400   -5.29661500    3.31028700
 H                 -9.66455300   -4.85616800    2.23320400
 H                 -9.98746200   -2.81642900    0.84739400
 H                 -7.28484700   -3.69591600   -0.27992700
 H                 -7.75284500   -1.24283900   -1.10168100
 H                 -9.77909000   -0.77458400   -2.24284100
 H                -10.16676700   -1.15532800   -0.57203000
 H                -10.82129100   -3.50879800   -1.33158400
 H                -10.46377200   -3.02725800   -2.98098000
 H                -12.21407200   -1.22248500   -2.82342900
 H                -12.57104800   -1.71800000   -1.17460300
 H                -13.23759000   -3.98730900   -2.00424700
 H                -12.88458200   -3.48756300   -3.65049800
 H                -15.01122000   -2.20287100   -1.83686400
 H                -15.34172200   -3.30165600   -3.18338400
 H                -14.65619500   -1.70068000   -3.49397400
 H                  1.13082800    2.10670500   -0.08044600
 H                  1.35290300    1.41760400    1.52867000
 H                  2.63810700    3.45722100    2.22692700
 H                  2.45907700    4.11519200    0.60444800
 H                  3.69006400    2.13514900   -0.32890700
 H                  3.87298100    1.48507300    1.29490100
 H                  5.16982100    3.53211200    1.96031100
 H                  5.00090900    4.16331000    0.32804400
 H                  6.21835700    2.15322500   -0.55987400
 H                  6.42088000    1.55474400    1.08226500
 H                  7.63371700    3.72206000    1.65539100
 H                  7.56744700    4.15968200   -0.04587000
 H                  8.96958000    1.69252300    1.12194100
 H                  9.76055200    3.16461900    0.58181200
 H                  8.85326100    2.73714700   -1.74818700
 H                  8.20788000    1.20347200   -1.18716800
 H                 11.16430000    1.98583700   -1.49432600
 H                 11.67293100   -0.31591400   -1.35688200
 H                  8.73415200   -0.71212300   -0.48456900
 H                 10.10193400   -1.70827200   -0.00520100
 H                  9.01649700   -1.48779300   -2.89309700
 H                  9.58006200   -3.76234800   -3.12824000
 H                  9.98223500   -5.16266900   -1.16819900
 H                 10.27456200   -3.78012800   -0.12659900
 H                 12.41094900   -3.31133800   -1.32081400
 H                 12.11979800   -4.66020000   -2.40848400
 H                 12.15894300   -6.24544600   -0.46279500
 H                 12.44902300   -4.89873000    0.63000000
 H                 14.59635500   -4.39701800   -0.56046500
 H                 14.30679100   -5.74355400   -1.65075600
 H                 14.65619500   -5.98601300    1.39530600
 H                 15.87182200   -6.42185700    0.18641200
 H                 14.36464300   -7.34117500    0.29848000
 H                  0.18328000    6.89580100    0.19589100
 H                 -1.44197500    7.26513400    0.80148400
 H                 -0.72164900    5.40549200   -1.53037200
 H                 -1.45070500    7.00872300   -1.69507300
 H                 -3.42452400    6.21880200   -0.34771200
 H                 -2.75389200    4.57896900   -0.35434800
 H                 -1.77622500    4.62541800   -3.26751200
 H                 -3.33733100    4.14996200   -3.94061100
 H                 -2.72109200    3.33297800   -2.47905900
 H                 -5.36520400    5.73096500   -1.44476900
 H                 -4.95917800    3.99425100   -1.45616400
 H                 -5.35069300    4.83955600   -2.97675300
 O                 -7.99541500   -2.65991400   -2.58257400
 H                 -7.08214600   -2.96075400   -2.52074900
