# Supplementary material for: Buffer optimization of siRNA-lipid nanoparticles mitigates lipid oxidation and RNA-lipid adduct formation
Source: Nat Commun. 2025 Sep 25;16:8380. doi: 10.1038/s41467-025-63651-4 (PMC12462517; doi:10.1038/s41467-025-63651-4)
Supplement: Supplementary file 10 — Supplementary Data 8 [file 41467_2025_63651_MOESM10_ESM.txt]

124
DlinMC3DMACO
 O                 -1.44049200    5.52216000    2.02098600
 C                 -0.92634300    5.42834000    0.93044400
 O                 -0.23213100    4.35114800    0.52308200
 C                 -0.15687700    3.22438900    1.42610200
 C                 -1.44545300    2.41771800    1.29855000
 C                 -1.52052000    1.21498100    2.23931200
 C                 -2.89949500    0.55652900    2.22503900
 C                 -2.98924400   -0.67026600    3.13017000
 C                 -4.37257900   -1.31862800    3.12334200
 C                 -4.44727800   -2.56589600    4.00494700
 C                 -5.85488200   -3.14887000    4.14598200
 C                 -6.46791300   -3.59385800    2.81355500
 C                 -7.78487400   -4.28812400    3.00506000
 C                 -8.87457500   -4.22215000    2.22196600
 C                 -9.01187200   -3.48876800    0.96107800
 C                 -8.04970000   -3.31897200    0.03766500
 C                 -8.21448000   -2.56449400   -1.23081900
 C                 -9.56155900   -1.97105900   -1.59803900
 C                -10.47703700   -3.03111400   -2.23033500
 C                -11.82698700   -2.45520200   -2.65241300
 C                -12.74206400   -3.49246300   -3.30126100
 C                -14.08912300   -2.90624900   -3.71876800
 C                  1.10153700    2.46001800    1.04568500
 C                  2.37787000    3.29017100    1.16957600
 C                  3.63494700    2.49558000    0.82064700
 C                  4.91603900    3.31780500    0.94554500
 C                  6.17636300    2.53011900    0.59166300
 C                  7.45003100    3.36918400    0.70067400
 C                  8.74121900    2.57302300    0.50123900
 C                  8.85769100    1.91657100   -0.88277100
 C                 10.21050600    1.29295500   -1.09381400
 C                 10.51878100   -0.00253300   -0.97976000
 C                  9.56953500   -1.12952800   -0.65221500
 C                  9.33016200   -1.99228500   -1.86633000
 C                  9.68315200   -3.27079400   -2.03333300
 C                 10.40391600   -4.15443400   -1.05331700
 C                 11.87875100   -4.34894900   -1.43155500
 C                 12.61265100   -5.30681600   -0.49593000
 C                 14.08373100   -5.49646900   -0.86230500
 C                 14.80650900   -6.45573300    0.08114500
 C                 -0.97593400    6.48668000   -0.14859800
 C                 -1.51115500    5.93752100   -1.47649000
 C                 -2.91401700    5.35999100   -1.31295000
 N                 -3.53237700    4.97300400   -2.57358200
 C                 -2.83682900    3.85953800   -3.19929000
 C                 -4.93068700    4.63399700   -2.36498700
 H                 -0.06858300    3.61923700    2.44571000
 H                 -1.54821000    2.08810000    0.25545200
 H                 -2.28436100    3.09101100    1.51204900
 H                 -1.28209100    1.53577300    3.26333500
 H                 -0.76701600    0.46732400    1.96101500
 H                 -3.15207100    0.26762000    1.19533700
 H                 -3.65442000    1.29262800    2.53325900
 H                 -2.72624800   -0.38442000    4.15825300
 H                 -2.24087600   -1.41091400    2.81465300
 H                 -4.63849000   -1.57217200    2.08894500
 H                 -5.11917800   -0.58709300    3.46502200
 H                 -4.06518100   -2.31797400    5.00351600
 H                 -3.77505900   -3.33514400    3.59940400
 H                 -6.51521000   -2.40573000    4.61246000
 H                 -5.82218700   -4.00822800    4.82784800
 H                 -5.76287500   -4.27421600    2.31065700
 H                 -6.59665700   -2.73585300    2.14567200
 H                 -7.86961500   -4.88560100    3.91353500
 H                 -9.77317100   -4.73216600    2.56354300
 H                -10.00382200   -3.08212000    0.76413600
 H                 -7.06651300   -3.76559000    0.16058600
 H                 -9.36912900   -1.17268700   -2.32016300
 H                -10.04994000   -1.52774600   -0.72320800
 H                -10.63508900   -3.85722300   -1.52482700
 H                 -9.96837600   -3.45850300   -3.10339500
 H                -11.66434200   -1.62483600   -3.35322100
 H                -12.33061000   -2.02436800   -1.77525400
 H                -12.90071200   -4.32226800   -2.60061400
 H                -12.23698600   -3.91975500   -4.17666900
 H                -14.62214500   -2.49774000   -2.85384200
 H                -14.73004300   -3.66163500   -4.18147100
 H                -13.95391400   -2.09341600   -4.43976300
 H                  0.99179700    2.08779600    0.01759800
 H                  1.17688300    1.58143700    1.69765200
 H                  2.46194100    3.67255400    2.19663800
 H                  2.30524800    4.16642700    0.51444100
 H                  3.54825300    2.11205800   -0.20561100
 H                  3.70458100    1.61432900    1.47392200
 H                  5.00315300    3.70070900    1.97193000
 H                  4.84579400    4.19972600    0.29337400
 H                  6.07289200    2.13516300   -0.42741300
 H                  6.25942400    1.65711600    1.25574000
 H                  7.47561000    3.84649100    1.68893900
 H                  7.40825000    4.18500100   -0.03476300
 H                  8.81687500    1.78997800    1.26788800
 H                  9.60341400    3.23464300    0.65214600
 H                  8.68971100    2.68212100   -1.65240500
 H                  8.06732500    1.17056700   -1.01089000
 H                 11.01750200    1.98646600   -1.33011400
 H                 11.54895900   -0.30707400   -1.16199500
 H                  8.61528000   -0.73027900   -0.29097700
 H                  9.99213600   -1.72391100    0.16392400
 H                  8.84464300   -1.48084600   -2.69724200
 H                  9.46303200   -3.72997200   -2.99737600
 H                  9.91355700   -5.13641900   -1.02691400
 H                 10.34372200   -3.75070800   -0.03706600
 H                 12.37702000   -3.37019100   -1.42729000
 H                 11.94310300   -4.72192300   -2.46287700
 H                 12.10788800   -6.28325900   -0.50558000
 H                 12.54147800   -4.93446900    0.53595300
 H                 14.58559000   -4.52046600   -0.85299000
 H                 14.15277600   -5.86869400   -1.89249600
 H                 14.77282400   -6.08786600    1.11200200
 H                 15.85694900   -6.57898200   -0.19673200
 H                 14.33696500   -7.44489900    0.06650100
 H                  0.04010800    6.87123900   -0.28845800
 H                 -1.60054000    7.29915700    0.23016000
 H                 -0.81802800    5.17394500   -1.84042100
 H                 -1.54427000    6.74166900   -2.21887100
 H                 -3.55404600    6.11973800   -0.84729500
 H                 -2.88058400    4.49797300   -0.61224800
 H                 -1.81687700    4.14215000   -3.46721500
 H                 -3.35765400    3.57782200   -4.11807500
 H                 -2.79315400    2.97168200   -2.53866500
 H                 -5.45827300    5.48840200   -1.93242100
 H                 -5.05747400    3.76724700   -1.68839500
 H                 -5.39742400    4.39104100   -3.32332400
 O                 -7.26713700   -2.46565000   -1.99209000
