# Supplementary material for: Buffer optimization of siRNA-lipid nanoparticles mitigates lipid oxidation and RNA-lipid adduct formation
Source: Nat Commun. 2025 Sep 25;16:8380. doi: 10.1038/s41467-025-63651-4 (PMC12462517; doi:10.1038/s41467-025-63651-4)
Supplement: Supplementary file 13 — Source Data [file 41467_2025_63651_MOESM13_ESM.xlsx]

## Sheet: Figure 2b
Figure 2b
	Diameter (nm)	Frequency (%)
	32.5	0
	35	0.306748
	37.5	2.14724
	40	3.68098
	42.5	7.66871
	45	12.8834
	47.5	11.9632
	50	12.2699
	52.5	10.1227
	55	11.0429
	57.5	3.98773
	60	6.13497
	62.5	2.45399
	65	3.37423
	67.5	3.68098
	70	2.76074
	72.5	1.84049
	75	0.920245
	77.5	0.306748
	80	0.306748
	82.5	0.613497
	85	0.306748
	87.5	0.306748
	90	0.306748
	92.5	0
	95	0
	97.5	0
	100	0
	102.5	0
	105	0.306748
	107.5	0
	110	0
	112.5	0
	115	0
	117.5	0.306748
	120	0
	122.5	0
	125	0

## Sheet: Figure 2c
Figure 2c
	2-8 °C
	Time in Storage (Weeks)	Size (nm), Replicate 1	Size (nm), Replicate 2	Size (nm), Replicate 3	Size (nm), Replicate 4
	0	73.71	74.18	67.33	77.03
	4	72.73	109.3	72.43	83.92
	12	75.37	73.02	74.66	87.24
	24	73.7767	74.02	73.86	100.3
	25 °C
	Time in Storage (Weeks)	Size (nm), Replicate 1	Size (nm), Replicate 2	Size (nm), Replicate 3	Size (nm), Replicate 4
	0	73.71	74.18	67.33	77.03
	4	81.14	110.55	73.25	87.24
	12	127.1	73.89	77.12	196.8
	24	98.63	75.5	131.8	200.5

## Sheet: Figure 2d
Figure 2d
	2-8 °C
	Time in Storage (Weeks)	PDI, Replicate 1	PDI, Replicate 2	PDI, Replicate 3	PDI, Replicate 4
	0	0.08148	0.08243	0.1041	0.1335
	4	0.09795	0.2756	0.1143	0.1801
	12	0.1305	0.0816	0.1487	0.2103
	24	0.04711	0.06848	0.1504	0.3376
	25 °C
	Time in Storage (Weeks)	PDI, Replicate 1	PDI, Replicate 2	PDI, Replicate 3	PDI, Replicate 4
	0	0.08148	0.08243	0.1041	0.1335
	4	0.1901	0.24845	0.09227	0.1969
	12	0.2069	0.0715	0.1385	0.2191
	24	0.36687	0.07556	0.4688	0.3632

## Sheet: Figure 2e
Figure 2e
	2-8 °C
	Time in Storage (Weeks)	EE (%), Replicate 1	EE (%), Replicate 2	EE )%), Replicate 3	EE (%), Replicate 4
	0	98.56	93.5	88.8464	87.1645
	4	98.86	95.2	94.89	93.75
	12	97.8135	92.51	95.46	95.1096
	24	96.36	95.67	97.29	96.16
	25 °C
	Time in Storage (Weeks)	EE (%), Replicate 1	EE (%), Replicate 2	EE )%), Replicate 3	EE (%), Replicate 4
	0	98.56	93.5	88.8335	87.1645
	4	95.04	94.5	94.24	95.11
	12	93.8	83.82	94.8903	93.7926
	24	80.66	96.27	93.35	92.9

## Sheet: Figure 2f
Figure 2f
	2-8 °C
	Time in Storage (Weeks)	Intact MC3 (%), Replicate 1	Intact MC3 (%), Replicate 2	Intact MC3 (%), Replicate 3	Intact MC3 (%), Replicate 4
	0	93.21	97.49	96.14
	4	92.12	96.95	95.11	98.9
	12	90.09	95.95	98.7	98.7
	24	90.63	98.3	97.9
	25 °C
	Time in Storage (Weeks)	Intact MC3 (%), Replicate 1	Intact MC3 (%), Replicate 2	Intact MC3 (%), Replicate 3	Intact MC3 (%), Replicate 4
	0	93.21	97.49	96.14
	4	90.64	96.04	92.84	98.7
	12	86.34	96.69	97.9	98.2
	24	84.56	94.7	94.6

## Sheet: Figure 2g
Figure 2g
	2-8 °C
	Time in Storage (Weeks)	Intact Antisense (%), Replicate 1	Intact Antisense (%), Replicate 2	Intact Antisense (%), Replicate 3	Intact Antisense (%), Replicate 4
	0	86.15	87.39	89.36
	4	80.29	86.51	85	92.7
	12	76.7	85.61	89.1	90.2
	24	71.96	86.5	78.8
	25 °C
	Time in Storage (Weeks)	Intact Antisense (%), Replicate 1	Intact Antisense (%), Replicate 2	Intact Antisense (%), Replicate 3	Intact Antisense (%), Replicate 4
	0	86.15	87.39	89.36
	4	69.94	85.92	65.71	87.2
	12	45.19	81.82	58	62.6
	24	20.81	23.4	24.9

## Sheet: Figure 2h
Figure 2h
	2-8 °C
	Time in Storage (Weeks)	Intact Antisense (%), Replicate 1	Intact Antisense (%), Replicate 2	Intact Antisense (%), Replicate 3	Intact Antisense (%), Replicate 4
	0	90.38	92.69	92.69
	4	92.82	80.43	91.68	94.2
	12	92.89	74.35	91.7	93
	24	84.22	90.4	85.5
	25 °C
	Time in Storage (Weeks)	Intact Antisense (%), Replicate 1	Intact Antisense (%), Replicate 2	Intact Antisense (%), Replicate 3	Intact Antisense (%), Replicate 4
	0	90.38	93.88	92.69
	4	83.98	93.35	80.43	91.6
	12	68.89	90.34	74.3	78.5
	24	42.93	42.6	49.5

## Sheet: Figure 3b
Figure 3b
	Diameter (nm)	Frequency (%)
	32.5	0.361011
	35	0
	37.5	1.80505
	40	1.44404
	42.5	2.88809
	45	2.88809
	47.5	10.4693
	50	9.38628
	52.5	10.1083
	55	9.74729
	57.5	12.2744
	60	7.58123
	62.5	8.30325
	65	4.69314
	67.5	4.69314
	70	3.61011
	72.5	3.2491
	75	2.88809
	77.5	0.722022
	80	0
	82.5	0.722022
	85	0
	87.5	0.361011
	90	0.722022
	92.5	0.361011
	95	0
	97.5	0
	100	0.361011
	102.5	0
	105	0
	107.5	0
	110	0
	112.5	0
	115	0
	117.5	0
	120	0
	122.5	0
	125	0.361011

## Sheet: Figure 3c
Figure 3c
	2-8 °C
	Time in Storage (Weeks)	Size (nm), Replicate 1	Size (nm), Replicate 2	Size (nm), Replicate 3
	0	71.84	72.6	75.09
	4	77.46	77.08	79.87
	12	80.93	77.5	82.25
	24	78.7733	80.45	83.47
	25 °C
	Time in Storage (Weeks)	Size (nm), Replicate 1	Size (nm), Replicate 2	Size (nm), Replicate 3
	0	71.84	72.6	75.09
	4	83.32	81.33	85.1
	12	85.34	80.52	87.67
	24	81.7867	83.6	87.55

## Sheet: Figure 3d
Figure 3d
	2-8 °C
	Time in Storage (Weeks)	PDI, Replicate 1	PDI, Replicate 2	PDI, Replicate 3
	0	0.03291	0.0669	0.03961
	4	0.05993	0.0393	0.08168
	12	0.0568	0.0524	0.08556
	24	0.0412	0.05673	0.01831
	25 °C
	Time in Storage (Weeks)	PDI, Replicate 1	PDI, Replicate 2	PDI, Replicate 3
	0	0.03291	0.0669	0.03961
	4	0.003812	0.06346	0.06261
	12	0.0587	0.0546	0.1316
	24	0.0412	0.02996	0.05155

[truncated: 9 more sheets: Figure 3e, Figure 3f, Figure 3g, Figure 3h, Figure 4b, Figure 4c, Figure 4e, Figure 4f, Figure 5]
